# Supplementary material for: The Early Effect of Alendronate, Hop Extract and Their Combination on Bone Structural Properties in a Rat Model of Osteoporosis
Source: Med Sci (Basel). 2026 May 5;14(2):239. doi: 10.3390/medsci14020239 (PMC13214732; doi:10.3390/medsci14020239)
Supplement: Supplementary file 1 [file medsci-14-00239-s001.zip]

Archive with 3 entries (3 files):
- Table S1.html
- Table S2.html
- Table S3.html
